# Supplementary material for: Melanoma in Chile: demographics and clinico-pathological features
Source: Front Oncol. 2025 Sep 9;15:1604442. doi: 10.3389/fonc.2025.1604442 (PMC12454050; doi:10.3389/fonc.2025.1604442)
Supplement: Supplementary file 1 [file Table1.xlsx]

## Sheet: Sheet1
	Variables
	Identification data
1	First Name
2	Paternal Last Name
3	Maternal Last Name
4	National ID (RUT)
5	Occupation
6	City of Residence
7	Region of Residence
8	Health Insurance
9	Other Insurance
10	Sex
11	Date of Birth
12	City of Birth
13	Region of Birth
14	Race
15	Research Center
16	Other Center
	Personal history
17	Atypical Moles Phenotype
18	Multiple Moles Phenotype
19	Fitzpatrick Skin Type I, II, or Albinism
20	Multiple Freckles
21	Severe Burn
22	Excessive Sun or Solarium Exposure
23	PUVA Therapy Sun Exposure
24	History of Basal Cell Carcinoma
25	Squamous Cell Carcinoma
26	Actinic Keratosis
27	Melanoma in situ
28	Pancreatic Cancer
29	Astrocytoma
30	Mesothelioma
31	Renal Cancer
32	Comorbidities
33	Hypertension
34	Diabetes Mellitus
35	COPD
36	Kidney Damage
37	Liver Damage
38	HIV
39	Organ Transplant
40	Autoimmune Disease
41	Other Comorbidity
42	Describe Other Comorbidity
43	Number of Relatives with Invasive Cancer
44	Number of Relatives with In Situ Cancer
45	Family History of Pancreatic Cancer
46	Family History of Astrocytoma
47	Family History of Mesothelioma
48	Family History of Renal Cancer
	Diagnostic information
49	Date of Diagnosis
50	Age at Diagnosis
51	Diagnosis
52	Detection
53	Location
54	Type
55	ECOG Performance Status
56	Diagnosis Metastasis
57	Non-Regional Lymph Node
58	Distant Cutaneous Metastasis
59	Soft Tissue Metastasis
60	Visceral Metastasis
61	Bone Metastasis
62	Central Nervous System (CNS) Metastasis
63	Ocular Metastasis
64	Mucosal Metastasis
	Pathological data
65	Diagnosis Biopsy Date
66	Breslow Thickness
67	Clark Level
68	Ulceration
69	Mitotic Activity
70	Number of Mitoses
71	Foci
72	Desmoplastic Component
73	Subtype
74	Other Subtype
75	Lymphatic Invasion
76	Vascular Invasion
77	Perineural Invasion
78	Lymphocytic Infiltration
79	Sentinel Lymph Nodes Examined
80	Positive Sentinel Lymph Nodes
81	Diameter of Sentinel Node 1
82	Diameter of Metastasis in Node 1
83	IHC Metastases
84	Tumor Location in Node 1
85	Diameter of Sentinel Node 2
86	Diameter of Metastasis in Node 2
87	Tumor Location in Node 2
88	Resected Lymph Nodes
89	Positive Lymph Nodes
90	Closest Margin
91	Residual Lesion in Resection
92	Regression
	Staging
93	T Stage
94	N Stage
95	M Stage
96	Clinical Stage
97	Pathological Stage
	Molecular data
98	BRAF Mutation
99	Specify BRAF Mutation
100	Describe Other BRAF Mutation
101	BRAF Detection Method
102	Describe PCR Non-Cobas
103	NRAS Mutation
104	Describe NRAS Mutation
105	c-KIT Mutation
106	Describe c-KIT Mutation
107	Other Mutation
108	Describe Other Mutation
109	Germline Mutation
110	Describe Germline Mutation
	Surgical treatment
111	Primary Tumor Surgery
112	Date of Primary Surgery
113	Margin Widening Surgery
114	Date of Widening Surgery
115	Metastasis Surgery
116	Date of Metastasis Surgery
117	Sentinel Node Procedure
118	Date of Sentinel Node Procedure
119	Regional Lymph Node Management
120	Date
	Systemic treatment
121	Systemic Treatment
122	Systemic Treatment Used
123	Nivolumab Cycles
124	Nivolumab Start Date
125	Nivolumab End Date
126	Ipilimumab Cycles
127	Ipilimumab Start Date
128	Ipilimumab End Date
129	Pembrolizumab Cycles
130	Pembrolizumab Start Date
131	Pembrolizumab End Date
132	Dabrafenib Cycles
133	Dabrafenib Start Date
134	Dabrafenib End Date
135	Trametinib Cycles
136	Trametinib Start Date
137	Trametinib End Date
138	Vemurafenib Cycles
139	Vemurafenib Start Date
140	Vemurafenib End Date
141	Cobimetinib Cycles
142	Cobimetinib Start Date
143	Cobimetinib End Date
144	Encorafenib Cycles
145	Encorafenib Start Date
146	Encorafenib End Date
147	Binimetinib Cycles
148	Binimetinib Start Date
149	Binimetinib End Date
150	Dacarbazine cycles
151	Dacarbazine start
152	Dacarbazine end
153	Paclitaxel cycles
154	Paclitaxel start
155	Paclitaxel end
156	Carboplatin cycles
157	Carboplatin start
158	Carboplatin end
159	Temozolomide cycles
160	Temozolomide start
161	Temozolomide end
162	Other cycle
163	Other start
164	Other end
165	Dose reduction
166	Dose interruption
167	Best response
168	Reason for suspension
169	Describe other suspension
170	Toxicities
	Radiotherapy
171	Radiotherapy
172	Primary site
173	Lymph node area
174	Bone metastasis
175	CNS metastasis
176	Other site of metastasis
177	Total dose
178	Fractions
179	Start date
180	End date
181	Technique
	Recurrence, progression or second primary
182	Recurrence, progression, second primary
183	Date
184	Detection mechanism
185	Local
186	In-transit metastasis
187	Regional lymph nodes
188	Non-regional lymph nodes
189	Bone
190	Pulmonary
191	Hepatic
192	Central nervous system
193	Distant skin
194	Soft tissue
195	Other site
196	Describe other site
197	ECOG
	Staging of new primary
198	T
199	N
200	M
201	Clinical stage
202	Pathological stage
	Surgical treatment for recurrence/progression
203	Surgery for second primary or recurrence
204	Date
205	Margin enlargement surgery
206	Margin enlargement surgery date
207	Metastasis surgery
208	Metastasis surgery date
209	Sentinel lymph node
210	Sentinel node date
211	Regional lymph node management
212	Date
	Systemic treatment for recurrence/progression
213	Systemic treatment
214	Systemic treatment used
215	Nivolumab cycles
216	Nivolumab start
217	Nivolumab end
218	Ipilimumab cycles
219	Ipilimumab start
220	Ipilimumab end
221	Pembrolizumab cycles
222	Pembrolizumab start
223	Pembrolizumab end
224	Dabrafenib cycles
225	Dabrafenib start
226	Dabrafenib final
227	Trametinib cycles
228	Trametinib start
229	Trametinib end
230	Vemurafenib cycles
231	Vemurafenib start
232	Vemurafenib end
233	Cobimetinib cycles
234	Cobimetinib start
235	Cobimetinib end
236	Encorafenib cycles
237	Encorafenib start
238	Encorafenib end
239	Binimetinib cycles
240	Binimetinib start
241	Binimetinib end
242	Dacarbazine cycles
243	Dacarbazine start
244	Dacarbazine end
245	Paclitaxel cycles
246	Paclitaxel start
247	Paclitaxel end
248	Carboplatin cycles
249	Carboplatin start
250	Carboplatin end
251	Temozolomide cycles
252	Temozolomide start
253	Temozolomide end
254	Other cycle
255	Other start
256	Other end
257	Dose reduction
258	Dose interruption
259	Best response
260	Reason for suspension
261	Describe other suspension
262	Toxicities
	Radiotherapy for recurrence/progression
263	Radiotherapy
264	Primary site
265	Lymph node area
266	Bone metastasis
267	CNS metastasis
268	Other site of metastasis
269	Total dose
270	Fractions
271	Start date
272	End date
273	Technique
	Follow-up
274	Current status
275	Date of death
276	Death due to melanoma
277	Last update date
278	Comments
	Annex
279	Recurrence, progression, additional primary
280	Date
281	Detection mechanism
282	Local
283	In-transit metastasis
284	Regional lymph nodes
285	Non-regional lymph nodes
286	Bone
287	Pulmonary
288	Hepatic
289	Central nervous system
290	Distant skin
291	Soft tissue
292	Other site
293	Describe other site
294	ECOG
295	T
296	N
297	M
298	Clinical stage
299	Pathological stage
300	Surgery for second primary or recurrence
301	Date
302	Margin enlargement surgery
303	Margin enlargement surgery date
304	Metastasis surgery
305	Metastasis surgery date
306	Sentinel lymph node
307	Sentinel node date
308	Regional lymph node management
309	Date
310	Systemic treatment
311	Toxicities
312	Systemic treatment used
313	Radiotherapy
314	Primary site
315	Lymph node area
316	Bone metastasis
317	CNS metastasis
318	Other site of metastasis
319	Total dose
320	Fractions
321	Start date
322	End date
323	Technique
